# Supplementary material for: Excess sulfur and Fe elements drive changes in soil and vegetation at abandoned coal gangues, Guizhou China
Source: Sci Rep. 2020 Jun 26;10:10456. doi: 10.1038/s41598-020-67311-z (PMC7320150; doi:10.1038/s41598-020-67311-z)
Supplement: Supplementary file 1 — Supplementary information. [file 41598_2020_67311_MOESM1_ESM.xlsx]

## Sheet: RAW data
Plot	Treatments	PH	Fe（mg/kg)	S(%)	CEC	As（mg/kg)	Cd（mg/kg)	Cu（mg/kg)	Pb（mg/kg)	Ni（mg/kg)	Zn（mg/kg)	Mn（mg/kg)	Cr（mg/kg)	Hg（mg/kg)	Patrick	Shannon-Weiner	Pielou
Plot-1	GP-1	5.72	8359.32	0.729062	12.8	10.3607	0.907243	52.1967	11.6127	28.2455	95.8654	470.678	89.2123	0.00901195	6	0.656795	0.366564
	GP-2	3.41	69477.5	1.44886	14.4	10.5894	1.55827	80.1491	14.7019	16.5312	52.8455	113.889	100.881	0.0146341	2	0.59827	0.863121
	GP-3	5.22	51124.5	0.748807	19.68	11.0445	0.460829	81.618	14.1321	8.55095	45.8781	49.36	88.8889	0.0126472	2	0.257319	0.371232
	CK-near-1	6.19	36602.3	0.132664	10.95	7.04497	1.01098	47.7291	31.5002	13.7813	18.9427	1024.29	84.231	0.00947133	7	1.49881	0.770235
	CK-near-2	4.68	28074.3	0.336325	16.1	6.66745	0.918382	42.0619	8.38789	10.0617	79.1033	723.685	106.165	0.0112043	7	1.61403	0.829445
	CK-near-3	4.97	71922.7	0.345469	16.2	5.60609	0.71016	83.2141	23.4353	8.10418	28.4064	80.6241	65.9196	0.00722692	4	1.21227	0.874466
Plot-2	GP-1	3.52	39757.7	1.29091	15.6	5.03354	0.639649	64.9489	22.9781	14.4659	54.4685	155.385	85.9097	0.0119565	1	0	0
	GP-2	3.37	47184.8	1.39737	17.3	6.3602	0.708	34.9673	23.718	6.726	19.588	45.8233	62.4613	0.00735533	1	0	0
	GP-3	4.4	48751.7	1.27166	17.7	9.82454	0.961423	65.8575	8.35236	11.7173	31.787	37.4955	104.254	0.0117173	1	0	0
	CK-near-1	6.17	30143.5	0.130964	15.1	7.56687	0.639325	69.5951	14.1565	29.4124	55.2559	58.9092	70.1431	0.00904188	7	0.958091	0.492362
	CK-near-2	6.79	25173.9	0.241984	16.9	9.59578	0.263042	86.12	27.9877	31.7141	73.0949	13.0995	97.1678	0.0145199	7	1.6734	0.859956
	CK-near-3	6.87	45505.1	0.361166	15.5	10.8879	0.521786	61.2229	10.9575	16.4653	97.9799	111.894	91.4865	0.0100299	8	1.51484	0.728486
Plot-3	GP-1	3.29	32088.6	1.43543	17	8.47486	0.879362	49.7389	9.01347	9.83787	16.8151	59.8516	78.9228	0.00923331	2	0.655482	0.94566
	GP-2	4.4	63301.5	0.370496	12.4	7.39247	0.486347	67.6464	11.2744	10.2575	21.6086	6.54358	76.5775	0.0115397	5	0.8496	0.527886
	GP-3	4.53	40699.9	0.590764	9.92	6.42511	0.752815	52.2388	11.4231	12.9602	25.6612	996.661	63.3019	0.0063171	5	0.8496	0.527886
	CK-near-1	5.24	25391.5	0.51003	5.86	6.10656	0.272614	65.2717	13.6307	13.3882	44.3972	677.5	81.9011	0.0106709	6	1.38333	0.772053
	CK-near-2	6.6	47273.1	0.240448	8.9	9.17939	0.884051	44.0552	12.4749	18.3195	55.9899	551.549	82.2658	0.00908608	7	1.77298	0.911134
	CK-near-3	5.35	59822.8	0.415701	11.7	8.33876	1.04388	69.2645	39.4832	17.5617	39.4756	524.015	94.379	0.00878087	11	1.99755	0.833045
CK	CK-far-1	7.07	12709.2	0.0862127	10.4	11.2733	2.322	103.387	22.4653	68.5569	137.927	332	100.078	0.0131193	7	1.019	0.523662
	CK-far-2	6.84	7065.6	0.0159541	15.3	9.17766	0.821987	53.4649	19.0487	17.4762	133.948	261.213	61.5775	0.00700476	8	1.548	0.744431
	CK-far-3	7.54	8251.82	0.0188479	14.3	7.47264	1.09463	20.2506	17.0762	15.9815	56.2637	409.755	68.0127	0.00707858	9	1.48	0.673577
	CK-far-4	6.87	10690.9	0.0868751	11.9	12.9142	1.19868	46.433	18.548	13.9425	36.5912	620.915	90.027	0.0135009	9	1.467	0.66766
